# Supplementary material for: Th2-dependent STAT6-regulated genes in intestinal epithelial cells mediate larval trapping during secondary Heligmosomoides polygyrus bakeri infection
Source: PLoS Pathog. 2023 Apr 5;19(4):e1011296. doi: 10.1371/journal.ppat.1011296 (PMC10109486; doi:10.1371/journal.ppat.1011296)
Supplement: S1 Raw Data — (XLSX) [file ppat.1011296.s010.xlsx]

## Sheet: Fig 1
Fig 1B	HPRT normalized expression
		Arg1							Retnla							Pdcd1lg2
		Mac-STAT6	STAT6ko	WT	Mac-STAT6	STAT6ko	WT		Mac-STAT6	STAT6ko	WT	Mac-STAT6	STAT6ko	WT		Mac-STAT6	STAT6ko	WT	Mac-STAT6	STAT6ko	WT
		w/o	w/o	w/o	IL-4	IL-4	IL-4		w/o	w/o	w/o	IL-4	IL-4	IL-4		w/o	w/o	w/o	IL-4	IL-4	IL-4
		0.002409	0.0010146	0.00071277	7.5659	0.00042464	3.9791		0.0139	0.0199	0.0197	346.592	0.0080976	486.473		0.00033406	0.00033091	0.00024143	0.6512	0.00032814	2.1233
		0.0007365	0.0515	0.00072588	3.9374	0.1017	1.8986		0.0082092	0.0035412	0.0254	287.334	0.0030861	453.13		0.00045735	0.0031304	0.00036345	0.6178	0.0068843	0.6664
		0.1903	0.0557	0.1222	19.687	0.4817	82.4521		0.0086437	0.00346	0.001878	2031.22	0.314	195.75		0.0051217	0.0037899	0.0015175	1.7155	0.0066067	0.9212
		0.0252		0.107	14.9902		19.4255		0.0019804		0.0058323	125.24		117.071		0.0055724		0.004142	0.7142		0.6986

## Sheet: Fig 2
Fig 2B	count
		granuloma with larvae						granuloma w/o larvae
		Mac-STAT6 IL-4c	STAT6ko IL-4c	Mac-STAT6 PBS	STAT6ko PBS	WT		Mac-STAT6 IL-4c	STAT6ko IL-4c	Mac-STAT6 PBS	STAT6ko PBS	WT
		1	4	0	0	66		47	53	34	56	0
		0	4	5	1	70		38	63	40	75	0
		3	3	19	1	67		44	50	83	70	0
		3	4	9	8	83		47	39	78	60	0
		4	5	21	17	106		101	84	48	85	0
		7	4			86		68	103			0
		9						52
Fig 2C	Percentage [%]
		Relmα+ of DAPI+CD68+
		Mac-STAT6 IL-4c	STAT6ko IL-4c	Mac-STAT6 PBS	STAT6ko PBS	WT
		72.1154	0	0	0	46.4286
		48.6486	0	31.0249	0	24.5665
		29.3233	0	6.7416	0	31.6682
		27.4	0	21.0762	0	26.1161
		29.8429	0	31.295	0	39.2182
		43.6409	0			72.617
		32.3308
Fig 2D	Percentage [%]
		Arg1+ of DAPI+CD68+
		Mac-STAT6 IL-4c	STAT6ko IL-4c	Mac-STAT6 PBS	STAT6ko PBS	WT
		1.9293	0	5.4264	0	41.0377
		2.7397	0	20.403	1.6667	10.9813
		14.2857	0	5.5679	0.5941	25.9843
		8.3333	3.7736	3.3537	0.4902	25.5924
		9.1317	0		0	38.7302
		5.2419	0			41.1067
		4.9261

## Sheet: Fig 3
Fig 3A	HPRT normalized expression
		Arg1							Retnla							Chil3
		Tie2Cre_Arg1fl/fl	Arg1fl/fl	Tie2Cre_Arg1fl/fl	Arg1fl/fl	Tie2Cre_Arg1fl/fl	Arg1fl/fl		Tie2Cre_Arg1fl/fl	Arg1fl/fl	Tie2Cre_Arg1fl/fl	Arg1fl/fl	Tie2Cre_Arg1fl/fl	Arg1fl/fl		Tie2Cre_Arg1fl/fl	Arg1fl/fl	Tie2Cre_Arg1fl/fl	Arg1fl/fl	Tie2Cre_Arg1fl/fl	Arg1fl/fl
		w/o	w/o	IL-4	IL-4	LPS	LPS		w/o	w/o	IL-4	IL-4	LPS	LPS		w/o	w/o	IL-4	IL-4	LPS	LPS
		0	0.0010246	0.0189	2.3197	0.0070946	0.2109		0	0	1.0942	0.9154	0	0		0.00023718	7.7136e-05	0.9491	3.0931	0.0015556	0
		0	0.00017679	0.0571	1.982	0.0077941	0.5356		0	0	1.5383	1.4523	0	0		0.00017048	6.6289e-05	3.1529	3.3408	0.0011178	0.00049466
		Pdcd1lg2							Mrc1							Mmp12
		Tie2Cre_Arg1fl/fl	Arg1fl/fl	Tie2Cre_Arg1fl/fl	Arg1fl/fl	Tie2Cre_Arg1fl/fl	Arg1fl/fl		Tie2Cre_Arg1fl/fl	Arg1fl/fl	Tie2Cre_Arg1fl/fl	Arg1fl/fl	Tie2Cre_Arg1fl/fl	Arg1fl/fl		Tie2Cre_Arg1fl/fl	Arg1fl/fl	Tie2Cre_Arg1fl/fl	Arg1fl/fl	Tie2Cre_Arg1fl/fl	Arg1fl/fl
		w/o	w/o	IL-4	IL-4	LPS	LPS		w/o	w/o	IL-4	IL-4	LPS	LPS		w/o	w/o	IL-4	IL-4	LPS	LPS
		4.6423e-05	4.6057e-05	0.0737	0.1959	0.00017367	0.0010761		0.1278	0.2806	0.2679	2.0932	0.0015202	0.0034823		1.3754	1.0274	2.6326	7.9067	0.3448	0.3251
		9.3553e-05	0.0001526	0.1734	0.1919	0.00017596	0.00011276		0.2412	0.2752	1.4907	1.2431	0.00091908	0.0021216		0.7193	0.801	8.9009	8.9443	0.1828	0.5297
Fig 3B	count
		granuloma with larvae			granuloma w/o larvae
		Tie2Cre_Arg1fl/fl	Arg1fl/fl		Tie2Cre_Arg1fl/fl	Arg1fl/fl
		130	85		9	5
		124	167		21	9
		132	172		6	5
		105	160		13	33
		194	150		9	20
		162			5
		200			9
		200			55
		195			33
		160			50
Fig 3C	Percentage [%]
		Relmα+ of DAPI+CD68+			Arg1+ of DAPI+CD68+
		Tie2Cre_Arg1fl/fl	Arg1fl/fl		Tie2Cre_Arg1fl/fl	Arg1fl/fl
		20.4225	16.3121		0	53.4196
		20.0508	5.7573		0	26.1468
		17.7556	55.5252		0	47.1204
		5.5128	26.2712		0	28.7187
		4.0404	12.5714		0	46.6019
		56.9647	45.4365		4.2254	11.4379
		78.7435	19.5455		0	30.5714
		53.9559	31.3291		0	13.9785
		66.2607	66.586		0	58.1301
		66.3029	55.2226		0	68.6016
			54.4974
Fig 3D	number
		number of DAPI+CD68+
		Tie2Cre_Arg1fl/fl	Arg1fl/fl
		142	1833
		788	1129
		1301	733
		780	1534
		495	350
		2405	1008
		1162	440
		771	1896
		821	1239
		1466	1168
			1890

## Sheet: Fig 4
Fig 4B	count
		granuloma with larvae					granuloma w/o larvae
		VillinCre_STAT6vt	STAT6vt	VillinCre_STAT6vt	STAT6vt		VillinCre_STAT6vt	STAT6vt	VillinCre_STAT6vt	STAT6vt
		α-CD4	α-CD4	iso	iso		α-CD4	α-CD4	iso	iso
		61	58	15	12		3	6	2	7
		57	7	89	34		19	38	0	3
		85	12	105	70		10	21	2	18
		84	9	33	116		15	36	3	12
		149	45	118			5	40	3
		178	27	118			7	44	5
		176					8
		96					8
		70					2
		206					2
		186					4
Fig 4C	count
		eggs d14
		VillinCre_STAT6vt	STAT6vt	VillinCre_STAT6vt	STAT6vt
		α-CD4	α-CD4	iso	iso
		0	0	0	10062.9
		150.659	13925.9	0	0
		862.745	1786.94	0	0
		0	25989.8	0
		0	41286.5	0
		2046.2	5137.61	95.9233
			22492.8
Fig 4D	HPRT normalized expression
		Arg1					Retnla					Retnlb
		VillinCre_STAT6vt	STAT6vt	VillinCre_STAT6vt	STAT6vt		VillinCre_STAT6vt	STAT6vt	VillinCre_STAT6vt	STAT6vt		VillinCre_STAT6vt	STAT6vt	VillinCre_STAT6vt	STAT6vt
		α-CD4	α-CD4	iso	iso		α-CD4	α-CD4	iso	iso		α-CD4	α-CD4	iso	iso
		2.5853	0.3718	53.0214	6.3736		2.1013	0.1021	37.0316	5.333		4.3008	3.0801	4.4111	6.3211
		1.2808	0.3485	6.5802	16.0814		0.519	0.1075	20.628	18.3781		6.6848	0.7311	4.3173	1.3066
		2.0892	1.0151	36.6172	1.4364		0.5388	2.2358	32.1488	9.5044		3.0477	0.143	14.5968	5.8248
		0.3379	0.2217	31.606	6.2954		0.357	1.2147	19.1046	14.2092		8.9886	0.1023	6.211	14.4057
		1.5658	4.7691	2.4518	0.0194		0.4483	9.1048	5.2131	0.1894		5.5022		7.3967
		3.5293	1.0711	4.8479			1.9286	0.4033	12.7429			4.2513
		5.8784		0.217			1.3606		0.5216			5.1794
		2.0173					3.8044					7.1283
		6.0415					9.54
		0.2624					1.0494
		0.7889					1.4841
		Chil3					Pdcd1lg2					Mrc1
		VillinCre_STAT6vt	STAT6vt	VillinCre_STAT6vt	STAT6vt		VillinCre_STAT6vt	STAT6vt	VillinCre_STAT6vt	STAT6vt		VillinCre_STAT6vt	STAT6vt	VillinCre_STAT6vt	STAT6vt
		α-CD4	α-CD4	iso	iso		α-CD4	α-CD4	iso	iso		α-CD4	α-CD4	iso	iso
		73.0175	0.0438	510.236	38.9638		0.0822	0.0245	0.7348	0.1063		0.5839	0.3132	2.3431	1.564
		12.3844	0.0875	316.506	220.103		0.0476	0.0201	0.1875	0.3178		0.0863	0.1853	44.8102	5.7382
		23.6526	4.1659	454.332	13.472		0.0736	0.0262	0.5982	0.038		0.9146	0.3823	4.0731	0.7832
		6.2619	0.4897	433.348	87.0839		0.0167	0.0181	0.4552	0.0873		0.1386	0.1972	8.1968	2.4019
		8.5415	41.9453	39.9204	0.00031992		0.0364	0.071	0.038	0.0193		0.457	0.2441	1.0754	2.1684
		29.3868	13.069	99.5292			0.0496	0.0334	0.0461			0.7958	0.1989	2.392
		72.5898		0.2285			0.083		0.0184			1.4694		3.6077
		48.7099					0.023					0.7325
		172.265					0.0729					0.3187
		0.1147					0.0224					1.5087
		1.9928					0.5797					0.5354
Fig 4E	Percentage [%]
		Relmα+ of DAPI+CD68+					Arg1+ of DAPI+CD68+
		VillinCre_STAT6vt	STAT6vt	VillinCre_STAT6vt	STAT6vt		VillinCre_STAT6vt	STAT6vt	VillinCre_STAT6vt	STAT6vt
		α-CD4	α-CD4	iso	iso		0	0.369	46.7485	13.3498
		0	1.4184	2.1739	7.4967		0.3636	0	12.8713	17.6923
		0	0	0	1.2766		8.9376	8	45.1389	39.1266
		0	0	9.7996	12		1.0638	0	65.1007	18.4358
		4.7081	1.626	29.938	39.1813		3.5336	13.1707	41.7832	0
		5.8824	9.375	6.4516	31.0588		35.6061	15.0376		75.5556
		0.2841		10.7581	1.6791		6.7416
		15.1452					18.4032
		0					2.2624
		2.4096
		0

## Sheet: Fig 5
Fig 5A	count
		granuloma with larvae			granuloma w/o larvae
		VillinCre_IL-4Rαfl/fl	IL-4Rαfl/fl		VillinCre_IL-4Rαfl/fl	IL-4Rαfl/fl
		22	95		78	8
		34	98		87	8
		10	91		113	4
		6	108		121	22
		14	127		69	33
		34			42
Fig 5B	Percentage [%]
		Relmα+ of DAPI+CD68+			Arg1+ of DAPI+CD68+			Relmβ+ of IECs / FOV
		VillinCre_IL-4Rαfl/fl	IL-4Rαfl/fl		VillinCre_IL-4Rαfl/fl	IL-4Rαfl/fl		VillinCre_IL-4Rαfl/fl	IL-4Rαfl/fl
		57.8261	26.2204		23.4118	28.6381		4	635
		19.4742	38.2075		52.439	42.7948		18	419
		45.7407	34.7068		33.9261	28.5303		13	467
		1.5801	6.7649		23.0769	48.2993		3	347
		3.871	6.5702		10.5932	45.2479		2	379
		27.2727			58.6957			22

## Sheet: Fig 6
Fig 6A	count
		granuloma with larvae				granuloma w/o larvae
		4-13Tko	4-13ko	WT		4-13Tko	4-13ko	WT
		11	4	109		45	29	2
		8	14	130		49	52	3
		7	7	98		47	35	0
		3	22	105		43	49	5
			17	84			37	3
			23	58			60	0
Fig 6B	HPRT normalized expression
		Arg1				Retnla				Retnlb				Pla2g1b
		4-13Tko	4-13ko	WT		4-13Tko	4-13ko	WT		4-13Tko	4-13ko	WT		4-13Tko	4-13ko	WT
		0.1308	0.1211	8.0211		0.0484	0.0275	7.9172		0.0345	0.0526	4.8496		0.0026813	0.0017976	0.0009112
		0.203	0.1083	7.3361		0.045	0.1123	11.5632		0.1062	0.0564	5.1685		0.0022878	0.0014031	0.0023993
		0.1185	0.1466	14.0371		0.0081725	0.024	19.0277		0.0078517	0.0724	9.4493		0.00097701	0.0011805	0.0019299
		0.0549	0.0905	5.4904		0.0373	0.147	8.1217		0.0030406	0.2419	13.3964		0.00091436	0.00055843	0.0019073
			0.086	3.9417			0.0308	7.1005			0.041	5.8795			0.00045345	0.0014251
			0.1626	2.8406			0.0161	6.1362			0.0742	8.8146			0.0005439	0.0011826
		Chil3				Pdcd1lg2				Mrc1				Lh2
		4-13Tko	4-13ko	WT		4-13Tko	4-13ko	WT		4-13Tko	4-13ko	WT		4-13Tko	4-13ko	WT
		0.0017049	0.003999	98.6341		0.0052274	0.0111	0.1362		0.1508	0.3794	7.3715		0.0657	0.0818	0.4802
		0.0023123	0.0015464	47.7871		0.01	0.0046219	0.1259		0.1627	0.181	4.0054		0.0826	0.0768	0.5444
		0.0025431	0.0024426	111.408		0.006694	0.0062482	0.1681		0.2288	0.2082	8.2219		0.0807	0.0757	0.4784
		0.0012724	0.0009593	68.1934		0.0065351	0.0077704	0.109		0.141	0.1693	2.9519		0.0446	0.0711	0.3491
			0.0012205	40.2605			0.004637	0.084			0.1619	2.0932			0.0466	0.3352
			0.0014547	34.2953			0.006633	0.0687			0.1966	1.5687			0.0816	0.258
Fig 6C	Percentage [%]
		Relmα+ of DAPI+CD68+				Arg1+ of DAPI+CD68+
		4-13Tko	4-13ko	WT		4-13Tko	4-13ko	WT
		0	0	62.2407		0	0	11.0145
		0	1.6556	27.5591		23.5294	11.1111	56.6978
		0.5115	0	33.4123		6.3218	0	39.7516
		7.1856	0	33.9061		0	0	65.0435
			0.1686	67.2823			13.9896	60.4993
			0.3096	70.2211			1.1905	49.6988

## Sheet: Fig S1
Fig S1C	[x10^5]
		Total PDL2+ macrophages [x10^5]
		Mac-STAT6 IL-4c	STAT6ko IL-4c	Mac-STAT6 PBS	STAT6ko PBS	WT
		162184	1839.48	58823.2	12412.7	189743
		106579	5469.54	58107.1	5136.21	133869
		87734.3	2937.5	8883.64	20864.6	195758
		269426	17171.3	101673	4773.29	199433
		59978	2897.78	16775.6	11031.3	179152
		220099	5080.38			139501
		67151.3
Fig S1D	HPRT normalized expression
		Arg1							Retnla							Chil3							Pdcd1lg2							Mrc1
		Mac-STAT6	STAT6ko	WT	Mac-STAT6	STAT6ko	WT		Mac-STAT6	STAT6ko	WT	Mac-STAT6	STAT6ko	WT		Mac-STAT6	STAT6ko	WT	Mac-STAT6	STAT6ko	WT		Mac-STAT6	STAT6ko	WT	Mac-STAT6	STAT6ko	WT		Mac-STAT6	STAT6ko	WT	Mac-STAT6	STAT6ko	WT
		IL-4c	IL-4c	IL-4c	PBS	PBS	PBS		IL-4c	IL-4c	IL-4c	PBS	PBS	PBS		IL-4c	IL-4c	IL-4c	PBS	PBS	PBS		IL-4c	IL-4c	IL-4c	PBS	PBS	PBS		IL-4c	IL-4c	IL-4c	PBS	PBS	PBS
		221.138	9.6672	31.3741	7.5875	3.5398	2.1542		563.403	0.5577	356.562	72.4889	2.2513	2.4664		329.614	0.0024594	33.6509	1.9049	0.012	6.26e-06		0.0129	0.00096927	0.00060816	0.00076752	0.0010145	0.00049217		0.4247	0.0055287	0.2917	0.0807	0.016	0.0152
		72.1942	2.5751	39.0097	14.6006	3.0909	1.9733		574.304	1.4063	801.906	43.3	0.6884	8.2286		148.154	0.0053768	50.7163	1.8371	0.00074137	2.3552e-05		0.0018487	0.0016795	0.0081192	0.0023526	0.0016193	0.0023022		0.1316	0.0702	0.1669	0.2586	0.0279	0.0766
		185.911	2.9477	44.0947	19.8552	1.7723	4.1085		564.772	2.5814	450.559	30.7445	1.2466	15.0718		193.06	0.00092833	56.5423	2.5855	0.00012926	0.00063196		0.0058191	0.0020845	0.003678	0.0016579	0.00087334	0.0022788		0.4017	0.0014129	0.1302	0.0876	0.0145	0.0639
		31.5315	3.1203			1.8564	0.9253		1554.77	1.9422			0.7165	13.0431		284.034	0.0025613			0.0025522	2.2778e-06		0.00075699	0.0029385			0.0014457	0.00079982		0.0087527	0.0037168			0.001872	0.0703

## Sheet: Fig S2
Fig S2A	number
		number of larvae in the lung
		Mac-STAT6	STAT6ko	WT
		43	230	20
		155	300	120
		125	130	68
		13	84	3
		9	91	165
		8	184
		45	35
		94	34
		40	154
Fig S2B	HPRT normalized expression
		Arg1				Retnla				Chil3				Pdcd1lg2
		Mac-STAT6	STAT6ko	WT		Mac-STAT6	STAT6ko	WT		Mac-STAT6	STAT6ko	WT		Mac-STAT6	STAT6ko	WT
		42.6513	0.7003	11.9971		833.81	91.7111	690.558		212.908	5.7313	90.1041		0.8262	0.0087093	0.2902
		2.5653	2.575	14.8059		177.214	87.5484	1098.42		147.549	17.2125	102.039		0.0212	0.0283	0.475
		1.3103	0.2468	1.185		121.96	92.5266	151.159		140.176	11.4495	47.4079		0.0885	0.0328	0.0797
		11.4487	0.5308	2.1423		339.287	87.0157	232.302		267.274	5.771	55.8778		0.1914	0.0078252	0.0831
		16.9615	0.2487	14.7766		368.636	87.4452	777.688		174.03	12.654	122.539		0.1415	0.0396	0.3938
			0.5273				64.4029				19.559				0.0862
			0.0756				34.3562				17.9426				0.0159
			0.0727				32.4697				16.1812				0.0202
			0.3517				59.3038				17.5788				0.019

## Sheet: Fig S3
Fig S3A	Percentage [%]
		Percentage of GC B cells of B cells
		Mac-STAT6	STAT6ko	WT	WT naive
		29.7316	25.7062	42.0529	3.5854
		29.4916	23.2701	47.0166	3.65
		42.4296	33.7461	33.1997	4.3633
		33.8866	19.6921	44.1849	6.7383
		16.6667	43.9727	37.5364
Fig S3B	Percentage [%]
		Percentage of IgG1+ of GC B cells					Percentage of IgG2a/b+ of GC B cells
		Mac-STAT6	STAT6ko	WT	WT naive		Mac-STAT6	STAT6ko	WT	WT naive
		49.5126	3.9199	70.2129	31.7666		36.7859	38.4086	1.3232	15.6957
		28.6822	5.3251	75.4242	26.6224		36.7889	49.8176	0.2296	15.2827
		11.1111	5.4174	78.9437	32.4803		18.9998	45.677	0.5103	16.2532
		22.9815	5.6942	65.0219	26.5392		30.3417	41.5506	0.2691	25.9226
		19.5112	6.7642	71.0019			24.4444	44.6983	0.2664
Fig S3C	conc. [µg/ml]
		Total IgE primary Hpb					Total IgG1 primary Hpb					Total IgG2a primary Hpb					Total IgG2b primary Hpb
		Mac-STAT6	STAT6ko	WT	WT naive		Mac-STAT6	STAT6ko	WT	WT naive		Mac-STAT6	STAT6ko	WT	WT naive		Mac-STAT6	STAT6ko	WT	WT naive
		5.4225	0.1185	259.317	0.3634		598.531	599.431	6289.51	285.106		2621.63	1553.41	258.873	657.598		402.922	436.887	129.042	216.545
		18.8386	0.045	126.472	0.4298		771.157	433.344	8237.15	113.303		3605.79	3101.64	315.833	83.7388		408.006	420.127	116.482	4.8841
		1.2143	0.0499	115.64	0.6877		574.489	414.472	2915.12	76.4732		1921.16	2031.85	187.347	36.1173		435.34	477.025	91.2766	0
		0.0499	0.2006	55.3868	0.3111		766.529	563.343	8479.67	137.516		10667	1282.04	92.1275	16.7688		333.417	355.83	100.07	0
		18.4403	0.13	126.668	0.1998		629.174	462.634	4392.78	135.785		2622.37	1439.37	115.665	62.0619		356.323	369.034	109.244	0
		18.5162	0.0321	91.0798	0.4233		565.677	279.614	3037.04	99.096		2990.25		125.6	12.2602		367.492	354.574	113.834
		27.8373	0.0339	42.7058			411.727	378.412	4570.32			1630.43		147.135			391.038	378.582	75.1507
		2.6279		43.8831			375		4644.88			912.697		40.3517			447.717		43.2767
		3.3289		47.0078					5793.27					140.467					131.782
				57.8705					3554.32										72.7407
				49.7053															81.5209
	Absorbance
		HES-specific IgE primary Hpb					HES-specific IgG1 primary Hpb					HES-specific IgG2a primary Hpb					HES-specific IgG2b primary Hpb
		Mac-STAT6	STAT6ko	WT	WT naive		Mac-STAT6	STAT6ko	WT	WT naive		Mac-STAT6	STAT6ko	WT	WT naive		Mac-STAT6	STAT6ko	WT	WT naive
		0.1084	0.2077	0.3795	0.1718		0.1574	0.1319	0.376	0.0994		0.222	0.1476	0.0799	0.0789		0.0958	0.0965	0.0535	0.039
		0.0964	0.1015	0.3339	0.1475		0.1428	0.1584	0.3518	0.0971		0.1833	0.2108	0.1619	0.0604		0.1018	0.109	0.0599	0.0234
		0.0904	0.1705	0.3696	0.2426		0.1316	0.1421	0.7824	0.1082		0.2221	0.169	0.0805	0.0689		0.1132	0.1319	0.1093	0.0374
		0.1202	0.1303	0.2681	0.2417		0.1319	0.1488	0.3436	0.1024		0.1495	0.1782	0.0586	0.0633		0.1551	0.1947	0.0764	0.0232
		0.1644	0.1955	0.4899	0.1313		0.1432	0.1326	0.4951	0.0656		0.1581	0.1439	0.0622	0.0566		0.1136	0.0796	0.0469	0.0218
		0.2063	0.1161	0.215	0.1158		0.1028	0.1005	0.3212	0.1116		0.1904	0.1198	0.0656	0.057		0.1132	0.1113	0.052	0.0216
		0.1194	0.1148	0.2613			0.1203	0.1396	0.3486			0.1498	0.1816	0.0587			0.0925	0.1089	0.046
		0.3767		0.2368			0.1252		0.3663			0.1454		0.0651			0.0955		0.0318
				0.2544					0.4821					0.0902					0.2071
				0.4039					0.4259					0.0484					0.1203
				0.1674					0.3409					0.058					0.0527
Fig S3D	conc. [µg/ml]
		Total IgE secondary Hpb				Total IgG1 secondary Hpb				Total IgG2a secondary Hpb				Total IgG2b secondary Hpb
		Mac-STAT6	STAT6ko	WT		Mac-STAT6	STAT6ko	WT		Mac-STAT6	STAT6ko	WT		Mac-STAT6	STAT6ko	WT
		9.2903	0	130.637		985.173	770.869	8370.26		4719.71	5978.71	56.5358		315.135	361.305	35.1251
		6.9839	0	115.492		842.819	629.727	5700.86		7601.31	6548.35	71.5		312.467	365.511	9.675
		4.0822	0	58.4265		935.4	732.38	4139.36		5740.65	6446.58	95.6947		329.502	356.429	0
		12.3061	0			470.8	221.2			1734.2	2520.35			287.032	324.794
		14.0857	0			524.7	223.75			2551.52	2472.11			316.34	375.791
		21.0092	0.5406			421.2	234.65			3894.78				355.767	269.131
		21.972	0.4463			512.1	510.25			7366.21				363.433	285.437
		11.2268	0.5601			800.15	485.4			3460.85				316.496
		18.4137				856.7				3233.49				336.537
	Absorbance
		HES-specific IgE secondary Hpb				HES-specific IgG1 secondary Hpb				HES-specific IgG2a secondary Hpb				HES-specific IgG2b secondary Hpb
		Mac-STAT6	STAT6ko	WT		Mac-STAT6	STAT6ko	WT		Mac-STAT6	STAT6ko	WT		Mac-STAT6	STAT6ko	WT
		0.2396	0.2985	1.488		0.7545	0.3888	1.6005		0.7603	0.7647	0.0489		0.8849	0.6087	0.0972
		0.1805	0.3735	1.0018		0.6577	1.397	0.7569		0.6404	1.606	-0.0126		0.5508	1.0335	0.0483
		0.1	0.0859	1.031		0.2759	0.0767	0.9879		0.4983	0.6396	0.0216		0.4267	0.3933	0.0779
		0.5807	0.2091			0.0971	0.5746			1.1525	0.4382			0.6748	0.3566
		0.1494	0.2532			0.2613	0.4372			0.3972	0.7125			0.3725	0.5476
		0.1952	0.1721			0.2157	0.8977			0.4698	1.1735			0.3561	0.644
		0.2561	0.2107			0.7865	1.202			0.7223	1.3175			0.4007	1.096
		0.1937				0.2338				0.4556				0.2985

## Sheet: Fig S4
Fig S4
	no graphs or histogramms contained

[truncated: 3 more sheets: Fig S5, Fig S6, Fig S7]
